# Supplementary material for: Genetic and Transcriptomic Analyses of the Purple Coloration Trait in the Inbred Line 7A01 of Brassica rapa
Source: Plants (Basel). 2026 Jul 17;15(14):2192. doi: 10.3390/plants15142192 (PMC13417351; doi:10.3390/plants15142192)
Supplement: Supplementary file 1 [file plants-15-02192-s001.zip]

Archive with 4 entries (2 files):
- plants-4321852-supplementary/
- plants-4321852-supplementary/plants-4321852 Supplementary files/
- plants-4321852-supplementary/plants-4321852 Supplementary files/plants-4321852 Supplementary Figures.pdf
- plants-4321852-supplementary/plants-4321852 Supplementary files/plants-4321852 Supplementary Tables.pdf
